# Supplementary material for: Perturbation of Auxin Homeostasis and Signaling by PINOID Overexpression Induces Stress Responses in Arabidopsis
Source: Front Plant Sci. 2017 Aug 2;8:1308. doi: 10.3389/fpls.2017.01308 (PMC5539238; doi:10.3389/fpls.2017.01308)
Supplement: Supplementary file 3 [file Data_Sheet_3.XLSX]

## Sheet: Sheet1
Gene Ontology-ID	Description	Genes
50896	Response to stimulus	AT1G52400 AT3G05370 AT5G12030 AT4G16250 AT5G15960 AT4G37870 AT1G80760 AT5G62530 AT4G35770 AT2G14580 AT4G12850 AT1G02920 AT3G16857 AT4G13810 AT5G42980 AT4G28720 AT5G38850 AT5G15970 AT3G16360 AT1G15020 AT1G09530 AT2G34930 AT3G63210 AT1G13260 AT2G26740 AT4G32880 AT3G44480 AT1G06180 AT2G15620 AT5G52830 AT3G22060 AT3G06370 AT1G49430 AT5G57410 AT1G68740 AT2G15970 AT4G30650 AT3G16670 AT5G37770 AT5G20830…
9415	response to water	AT2G44060 AT5G59320 AT1G52400 AT5G59220 AT3G55530 AT4G30960 AT1G58440 AT5G15960 AT3G52450 AT1G16060 AT1G52890 AT1G45249 AT5G24090 AT5G52310 AT5G62470 AT2G38750 AT4G15910 AT2G33380 AT4G02380 AT1G32640 AT1G54100 AT2G37180 AT5G15970 AT2G35930 AT5G56030 AT3G51920 AT1G29395 AT5G40390 AT5G57050 AT2G26740 AT3G61430 AT1G12480 AT2G38760 AT1G08720 AT3G19290 AT1G80710 AT1G56280 AT2G22430 AT1G35720 AT1G01470…
9414	response to water deprivation	AT2G44060 AT5G59320 AT1G52400 AT5G59220 AT3G55530 AT4G30960 AT1G58440 AT5G15960 AT3G52450 AT1G16060 AT1G52890 AT1G45249 AT5G24090 AT5G62470 AT5G52310 AT2G38750 AT4G15910 AT2G33380 AT4G02380 AT1G32640 AT1G54100 AT2G37180 AT5G15970 AT2G35930 AT5G56030 AT3G51920 AT1G29395 AT5G40390 AT5G57050 AT2G26740 AT3G61430 AT2G38760 AT1G08720 AT3G19290 AT1G80710 AT1G56280 AT2G22430 AT1G35720 AT1G01470 AT2G01830…
42221	response to chemical stimulus	AT1G52400 AT4G30960 AT2G47750 AT5G12030 AT5G15960 AT4G37870 AT3G14930 AT5G51190 AT1G80760 AT4G35770 AT2G19310 AT2G14580 AT2G33860 AT5G24090 AT1G19050 AT1G02920 AT3G16857 AT5G42980 AT4G16780 AT3G61830 AT2G22240 AT4G34350 AT4G28720 AT5G59080 AT1G14790 AT2G37180 AT5G15970 AT3G16360 AT1G09530 AT1G64380 AT3G63210 AT1G13260 AT1G52920 AT2G14170 AT2G26740 AT4G32880 AT3G61430 AT1G77690 AT1G06180 AT3G15390…
9628	response to abiotic stimulus	AT3G02870 AT1G52400 AT4G30960 AT4G16250 AT5G12030 AT5G15960 AT5G62530 AT2G19310 AT5G24090 AT4G12850 AT1G02920 AT4G16780 AT1G66200 AT2G22240 AT2G37180 AT5G15970 AT1G07720 AT1G15020 AT1G09530 AT3G14210 AT2G26740 AT3G61430 AT5G20730 AT1G06180 AT3G19290 AT5G15310 AT3G06370 AT1G65930 AT2G15970 AT4G30650 AT5G37770 AT5G20830 AT2G37190 AT4G10310 AT2G37640 AT1G14920 AT2G17840 AT5G04530 AT2G41240 AT5G15840…
9719	response to endogenous stimulus	AT2G47750 AT5G15960 AT4G35770 AT2G14580 AT2G33860 AT1G19050 AT3G16857 AT4G16780 AT3G61830 AT2G22240 AT4G28720 AT5G15970 AT3G16360 AT1G09530 AT3G63210 AT1G13260 AT1G52920 AT2G26740 AT4G32880 AT5G20730 AT1G06180 AT1G77690 AT3G19290 AT5G15310 AT5G52830 AT3G22060 AT2G15970 AT5G37770 AT5G50915 AT2G37640 AT1G14920 AT2G04160 AT3G45140 AT2G26300 AT4G26080 AT3G11410 AT2G26710 AT2G32690 AT5G59780 AT2G39800…
10033	response to organic substance	AT2G47750 AT5G15960 AT5G51190 AT4G35770 AT2G14580 AT2G33860 AT1G19050 AT3G16857 AT4G16780 AT3G61830 AT2G22240 AT4G28720 AT1G14790 AT5G15970 AT3G16360 AT1G09530 AT1G64380 AT3G63210 AT1G13260 AT1G52920 AT2G26740 AT4G32880 AT5G20730 AT3G15390 AT1G06180 AT1G77690 AT3G19290 AT5G15310 AT5G52830 AT3G22060 AT2G15970 AT5G37770 AT5G50915 AT2G37640 AT1G14920 AT3G22200 AT2G04160 AT3G45140 AT2G26300 AT4G17230…
6950	response to stress	AT3G02870 AT1G52400 AT4G30960 AT3G05370 AT5G12030 AT5G15960 AT4G37870 AT5G62530 AT4G35770 AT2G19310 AT5G24090 AT1G02920 AT4G13810 AT5G42980 AT1G66200 AT2G22240 AT5G59080 AT2G37180 AT1G77280 AT5G46450 AT5G38850 AT5G15970 AT1G07720 AT1G15020 AT2G34930 AT3G14210 AT2G14170 AT2G26740 AT3G44480 AT3G61430 AT1G06180 AT3G19290 AT5G15310 AT5G52830 AT3G06370 AT1G49430 AT1G65930 AT3G25710 AT1G68740 AT2G15970…
9725	response to hormone stimulus	AT2G47750 AT5G15960 AT4G32150 AT2G46270 AT1G16060 AT5G63160 AT2G14580 AT1G45249 AT3G26790 AT2G33860 AT1G19050 AT3G16857 AT4G16780 AT4G15910 AT2G34340 AT4G05100 AT3G61830 AT2G33380 AT2G22240 AT2G45900 AT4G28720 AT1G32640 AT2G44840 AT1G10210 AT5G62920 AT1G56010 AT5G15970 AT3G16360 AT1G09530 AT5G07700 AT1G56150 AT3G63210 AT1G13260 AT1G52920 AT2G26740 AT4G32880 AT1G77690 AT1G06180 AT5G20730 AT3G19290…
9737	response to abscisic acid stimulus	AT5G59320 AT5G59220 AT3G55530 AT5G15960 AT2G46270 AT4G32150 AT1G16060 AT1G76930 AT1G45249 AT5G45820 AT5G52310 AT5G62470 AT2G38750 AT5G67580 AT3G01090 AT4G15910 AT4G05100 AT3G56860 AT2G33380 AT1G32640 AT3G20470 AT5G01560 AT1G54100 AT5G15970 AT1G75750 AT3G51920 AT1G29395 AT1G55020 AT1G15080 AT3G63210 AT3G21780 AT1G52920 AT5G57050 AT1G12480 AT3G19290 AT3G47600 AT1G80710 AT1G22640 AT3G22060 AT2G22430…
6970	response to osmotic stress	AT1G52400 AT4G30960 AT5G12030 AT5G15960 AT4G32150 AT1G16060 AT5G62530 AT2G40950 AT1G45249 AT5G24090 AT1G02920 AT1G66200 AT4G05100 AT5G19660 AT2G33380 AT2G37180 AT5G15970 AT1G15020 AT5G04590 AT1G06180 AT3G47600 AT3G19290 AT5G15310 AT3G06370 AT1G65930 AT4G30650 AT5G20830 AT4G23600 AT4G10310 AT2G17840 AT1G14920 AT3G15950 AT3G61890 AT1G04220 AT4G02520 AT2G17820 AT2G39800 AT4G01060 AT5G50720 AT1G74520…
16137	glycoside metabolic process	AT5G25980 AT5G20280 AT1G54040 AT5G14200 AT1G04920 AT1G78090 AT5G20830 AT2G22190 AT1G62540 AT4G02280 AT4G13770 AT1G35580 AT1G16410 AT5G23010 AT3G16400 AT2G18700 AT1G65860 AT4G17770 AT4G12030 AT1G62570 AT5G10100 AT4G13430 AT3G52340 AT3G14210 AT1G18590 AT5G40390 AT2G25450 AT1G16400 AT1G67140 AT1G24100 AT1G74090 AT5G23020 AT5G26000
9651	response to salt stress	AT1G52400 AT3G55530 AT4G30960 AT1G62380 AT5G14200 AT4G32150 AT1G16060 AT5G40770 AT5G62530 AT3G56240 AT2G40950 AT1G45249 AT3G09350 AT5G24090 AT5G52310 AT5G62470 AT1G02920 AT2G38750 AT5G67580 AT5G19660 AT1G66200 AT4G05100 AT2G33380 AT2G16720 AT2G04240 AT1G54100 AT5G38940 AT5G08590 AT2G37630 AT5G56030 AT1G15020 AT3G51920 AT3G21780 AT1G72370 AT3G16470 AT3G18030 AT4G23670 AT5G24770 AT1G56650 AT5G04590…
51707	response to other organism	AT1G52400 AT2G40460 AT1G54040 AT4G37870 AT2G26330 AT1G02920 AT5G42980 AT3G16400 AT2G22240 AT2G33380 AT2G21050 AT1G14790 AT5G12170 AT2G34930 AT4G31550 AT1G56510 AT3G14210 AT1G19570 AT3G44480 AT5G12860 AT5G52830 AT1G65930 AT1G49430 AT3G46530 AT2G01830 AT4G30650 AT1G12210 AT1G67865 AT1G05460 AT3G45140 AT3G49110 AT2G29630 AT4G02520 AT2G06050 AT5G57490 AT2G31870 AT5G08280 AT2G40000 AT1G01580 AT1G73680…
9409	response to cold	AT3G02870 AT5G63770 AT5G15960 AT4G13850 AT4G36020 AT1G01120 AT5G24090 AT5G65050 AT5G52310 AT2G38750 AT2G45660 AT2G33380 AT4G38680 AT4G02380 AT5G20250 AT5G10030 AT2G40970 AT5G15970 AT3G22370 AT1G07720 AT1G29395 AT1G29390 AT3G14210 AT4G09650 AT3G16470 AT5G04590 AT2G38760 AT5G58070 AT3G25770 AT1G35720 AT2G15970 AT4G30650 AT5G37770 AT5G20830 AT2G37190 AT4G35790 AT1G27320 AT1G55920 AT2G42530 AT2G17840…
34637	cellular carbohydrate biosynthetic process	AT3G02870 AT4G23990 AT1G27440 AT5G14200 AT1G78090 AT4G37870 AT2G22190 AT1G62540 AT4G02280 AT1G27600 AT5G23010 AT5G10170 AT2G18700 AT2G22240 AT1G55850 AT1G65860 AT2G31960 AT2G35100 AT4G12030 AT1G62570 AT5G10100 AT4G13430 AT5G33290 AT1G18590 AT2G25450 AT5G40390 AT1G71990 AT1G16400 AT1G03310 AT1G12780 AT2G21590 AT1G74090 AT2G03220 AT5G03650 AT5G54690 AT5G44030 AT3G14570 AT5G20830 AT4G13770 AT1G16410…
9607	response to biotic stimulus	AT1G52400 AT2G40460 AT1G54040 AT4G37870 AT2G22300 AT2G26330 AT1G02920 AT5G42980 AT3G16400 AT2G22240 AT2G33380 AT2G21050 AT1G14790 AT5G12170 AT2G34930 AT4G31550 AT1G56510 AT3G14210 AT1G19570 AT3G44480 AT5G12860 AT5G52830 AT1G24020 AT1G65930 AT1G49430 AT3G46530 AT2G01830 AT4G30650 AT1G12210 AT1G67865 AT1G05460 AT3G45140 AT3G49110 AT2G29630 AT4G02520 AT2G06050 AT5G57490 AT2G31870 AT5G08280 AT2G40000…
16138	glycoside biosynthetic process	AT1G78090 AT5G14200 AT4G17770 AT5G20830 AT4G12030 AT1G62570 AT4G13430 AT1G62540 AT2G22190 AT5G10100 AT4G02280 AT4G13770 AT1G16410 AT3G52340 AT1G18590 AT5G40390 AT5G23010 AT2G25450 AT1G16400 AT2G18700 AT1G24100 AT1G74090 AT1G65860 AT5G23020
19757	glycosinolate metabolic process	AT5G25980 AT1G54040 AT5G14200 AT4G12030 AT1G62570 AT4G13430 AT1G62540 AT4G13770 AT1G16410 AT3G14210 AT1G18590 AT5G23010 AT2G25450 AT1G16400 AT3G16400 AT1G24100 AT1G65860 AT1G74090 AT5G23020 AT5G26000
19760	glucosinolate metabolic process	AT5G25980 AT1G54040 AT5G14200 AT4G12030 AT1G62570 AT4G13430 AT1G62540 AT4G13770 AT1G16410 AT3G14210 AT1G18590 AT5G23010 AT2G25450 AT1G16400 AT3G16400 AT1G24100 AT1G65860 AT1G74090 AT5G23020 AT5G26000
16143	S-glycoside metabolic process	AT5G25980 AT1G54040 AT5G14200 AT4G12030 AT1G62570 AT4G13430 AT1G62540 AT4G13770 AT1G16410 AT3G14210 AT1G18590 AT5G23010 AT2G25450 AT1G16400 AT3G16400 AT1G24100 AT1G65860 AT1G74090 AT5G23020 AT5G26000
16051	carbohydrate biosynthetic process	AT3G02870 AT1G27440 AT4G23990 AT5G14200 AT1G78090 AT4G37870 AT2G22190 AT1G62540 AT4G02280 AT1G27600 AT5G23010 AT5G10170 AT3G05120 AT2G18700 AT1G55850 AT2G22240 AT1G65860 AT2G31960 AT2G35100 AT4G12030 AT1G62570 AT5G10100 AT4G13430 AT5G33290 AT3G62660 AT1G18590 AT5G40390 AT2G25450 AT1G71990 AT1G16400 AT1G03310 AT1G12780 AT2G21590 AT1G74090 AT2G03220 AT5G03650 AT5G54690 AT3G58790 AT5G44030 AT3G14570…
6790	sulfur metabolic process	AT3G02870 AT5G25980 AT1G54040 AT1G62380 AT5G08415 AT5G14200 AT4G33030 AT5G64000 AT4G11280 AT4G39940 AT5G08410 AT3G43800 AT1G62540 AT4G13770 AT1G16410 AT1G64660 AT5G23010 AT1G14810 AT2G29630 AT5G57590 AT3G16400 AT3G03630 AT5G28030 AT1G65860 AT3G04940 AT2G22810 AT4G12030 AT1G62570 AT4G13430 AT3G14210 AT1G18590 AT2G25450 AT5G43780 AT1G02880 AT4G29210 AT1G16400 AT5G04590 AT5G28020 AT2G30770 AT1G24100…
9266	response to temperature stimulus	AT3G02870 AT5G63770 AT2G18950 AT5G12030 AT5G15960 AT4G13850 AT4G36020 AT2G19310 AT1G01120 AT1G14980 AT5G67180 AT5G24090 AT3G09350 AT5G65050 AT5G52310 AT2G38750 AT2G45660 AT2G33380 AT2G22240 AT4G38680 AT4G02380 AT5G20250 AT5G10030 AT1G16030 AT2G40970 AT5G15970 AT1G07720 AT3G22370 AT5G56030 AT1G29395 AT3G14210 AT1G29390 AT4G09650 AT3G16470 AT5G57050 AT4G21870 AT5G04590 AT2G38760 AT5G58070 AT3G25770…
19758	glycosinolate biosynthetic process	AT5G14200 AT4G12030 AT1G62570 AT4G13430 AT1G62540 AT4G13770 AT1G16410 AT1G18590 AT5G23010 AT2G25450 AT1G16400 AT1G24100 AT1G65860 AT1G74090 AT5G23020
19761	glucosinolate biosynthetic process	AT5G14200 AT4G12030 AT1G62570 AT4G13430 AT1G62540 AT4G13770 AT1G16410 AT1G18590 AT5G23010 AT2G25450 AT1G16400 AT1G24100 AT1G65860 AT1G74090 AT5G23020
16144	S-glycoside biosynthetic process	AT5G14200 AT4G12030 AT1G62570 AT4G13430 AT1G62540 AT4G13770 AT1G16410 AT1G18590 AT5G23010 AT2G25450 AT1G16400 AT1G24100 AT1G65860 AT1G74090 AT5G23020
51704	multi-organism process	AT1G52400 AT2G40460 AT1G54040 AT4G37870 AT2G26330 AT1G61490 AT1G02920 AT5G42980 AT3G16400 AT2G22240 AT2G33380 AT2G21050 AT1G14790 AT5G12170 AT5G38110 AT4G05450 AT2G34930 AT4G31550 AT1G56510 AT3G14210 AT1G19570 AT3G44480 AT5G12860 AT1G11330 AT5G52830 AT1G49430 AT1G65930 AT3G46530 AT2G01830 AT4G30650 AT1G12210 AT3G04690 AT1G67865 AT3G22200 AT1G05460 AT3G45140 AT3G49110 AT2G29630 AT4G02520 AT2G19130…
9753	response to jasmonic acis stimulus	AT5G55120 AT1G73080 AT1G54040 AT4G11280 AT4G23600 AT1G76930 AT4G35770 AT1G14920 AT5G61420 AT2G14580 AT3G45140 AT4G34990 AT5G67580 AT4G05100 AT1G32640 AT5G59780 AT2G37630 AT2G39940 AT4G12030 AT5G07010 AT3G15210 AT4G01060 AT1G19180 AT1G55020 AT5G07700 AT2G46370 AT1G19570 AT3G16470 AT5G24770 AT1G18710 AT1G66350 AT1G56650 AT1G06180 AT5G42650 AT3G47600 AT5G15310 AT1G74430 AT1G70700 AT5G40440 AT4G22880
44272	sulfur compound biosythetic process	AT5G14200 AT5G08415 AT4G33030 AT1G62540 AT5G08410 AT4G13770 AT1G16410 AT5G23010 AT1G14810 AT2G29630 AT5G57590 AT3G03630 AT5G28030 AT1G65860 AT3G04940 AT4G12030 AT1G62570 AT4G13430 AT1G18590 AT2G25450 AT1G16400 AT5G28020 AT2G30770 AT1G24100 AT1G74090 AT5G23020 AT5G01220

## Sheet: Sheet2
TRUE	50896	javax.swing.JLabel[,0,0,0x0,invalid,alignmentX=0.0,alignmentY=0.0,border=,flags=8388608,maximumSize=,minimumSize=,preferredSize=,defaultIcon=,disabledIcon=,horizontalAlignment=LEADING,horizontalTextPosition=TRAILING,iconTextGap=4,labelFor=,text=response to stimulus,verticalAlignment=CENTER,verticalTextPosition=CENTER]	1.082e-20	2.1975e-17	612/3048 20.0%	3207/22304 14.3%	AT1G52400 AT3G05370 AT5G12030 AT4G16250 AT5G15960 AT4G37870 AT1G80760 AT5G62530 AT4G35770 AT2G14580 AT4G12850 AT1G02920 AT3G16857 AT4G13810 AT5G42980 AT4G28720 AT5G38850 AT5G15970 AT3G16360 AT1G15020 AT1G09530 AT2G34930 AT3G63210 AT1G13260 AT2G26740 AT4G32880 AT3G44480 AT1G06180 AT2G15620 AT5G52830 AT3G22060 AT3G06370 AT1G49430 AT5G57410 AT1G68740 AT2G15970 AT4G30650 AT3G16670 AT5G37770 AT5G20830…
TRUE	9415	javax.swing.JLabel[,0,0,0x0,invalid,alignmentX=0.0,alignmentY=0.0,border=,flags=8388608,maximumSize=,minimumSize=,preferredSize=,defaultIcon=,disabledIcon=,horizontalAlignment=LEADING,horizontalTextPosition=TRAILING,iconTextGap=4,labelFor=,text=response to water,verticalAlignment=CENTER,verticalTextPosition=CENTER]	3.6127e-19	7.3374e-16	77/3048 2.5%	196/22304 0.8%	AT2G44060 AT5G59320 AT1G52400 AT5G59220 AT3G55530 AT4G30960 AT1G58440 AT5G15960 AT3G52450 AT1G16060 AT1G52890 AT1G45249 AT5G24090 AT5G52310 AT5G62470 AT2G38750 AT4G15910 AT2G33380 AT4G02380 AT1G32640 AT1G54100 AT2G37180 AT5G15970 AT2G35930 AT5G56030 AT3G51920 AT1G29395 AT5G40390 AT5G57050 AT2G26740 AT3G61430 AT1G12480 AT2G38760 AT1G08720 AT3G19290 AT1G80710 AT1G56280 AT2G22430 AT1G35720 AT1G01470…
TRUE	9414	javax.swing.JLabel[,0,0,0x0,invalid,alignmentX=0.0,alignmentY=0.0,border=,flags=8388608,maximumSize=,minimumSize=,preferredSize=,defaultIcon=,disabledIcon=,horizontalAlignment=LEADING,horizontalTextPosition=TRAILING,iconTextGap=4,labelFor=,text=response to water deprivation,verticalAlignment=CENTER,verticalTextPosition=CENTER]	3.6594e-19	7.4322e-16	75/3048 2.4%	188/22304 0.8%	AT2G44060 AT5G59320 AT1G52400 AT5G59220 AT3G55530 AT4G30960 AT1G58440 AT5G15960 AT3G52450 AT1G16060 AT1G52890 AT1G45249 AT5G24090 AT5G62470 AT5G52310 AT2G38750 AT4G15910 AT2G33380 AT4G02380 AT1G32640 AT1G54100 AT2G37180 AT5G15970 AT2G35930 AT5G56030 AT3G51920 AT1G29395 AT5G40390 AT5G57050 AT2G26740 AT3G61430 AT2G38760 AT1G08720 AT3G19290 AT1G80710 AT1G56280 AT2G22430 AT1G35720 AT1G01470 AT2G01830…
TRUE	42221	javax.swing.JLabel[,0,0,0x0,invalid,alignmentX=0.0,alignmentY=0.0,border=,flags=8388608,maximumSize=,minimumSize=,preferredSize=,defaultIcon=,disabledIcon=,horizontalAlignment=LEADING,horizontalTextPosition=TRAILING,iconTextGap=4,labelFor=,text=response to chemical stimulus,verticalAlignment=CENTER,verticalTextPosition=CENTER]	4.8084e-19	9.7659e-16	362/3048 11.8%	1710/22304 7.6%	AT1G52400 AT4G30960 AT2G47750 AT5G12030 AT5G15960 AT4G37870 AT3G14930 AT5G51190 AT1G80760 AT4G35770 AT2G19310 AT2G14580 AT2G33860 AT5G24090 AT1G19050 AT1G02920 AT3G16857 AT5G42980 AT4G16780 AT3G61830 AT2G22240 AT4G34350 AT4G28720 AT5G59080 AT1G14790 AT2G37180 AT5G15970 AT3G16360 AT1G09530 AT1G64380 AT3G63210 AT1G13260 AT1G52920 AT2G14170 AT2G26740 AT4G32880 AT3G61430 AT1G77690 AT1G06180 AT3G15390…
TRUE	9628	javax.swing.JLabel[,0,0,0x0,invalid,alignmentX=0.0,alignmentY=0.0,border=,flags=8388608,maximumSize=,minimumSize=,preferredSize=,defaultIcon=,disabledIcon=,horizontalAlignment=LEADING,horizontalTextPosition=TRAILING,iconTextGap=4,labelFor=,text=response to abiotic stimulus,verticalAlignment=CENTER,verticalTextPosition=CENTER]	1.448e-16	2.9408e-13	260/3048 8.5%	1168/22304 5.2%	AT3G02870 AT1G52400 AT4G30960 AT4G16250 AT5G12030 AT5G15960 AT5G62530 AT2G19310 AT5G24090 AT4G12850 AT1G02920 AT4G16780 AT1G66200 AT2G22240 AT2G37180 AT5G15970 AT1G07720 AT1G15020 AT1G09530 AT3G14210 AT2G26740 AT3G61430 AT5G20730 AT1G06180 AT3G19290 AT5G15310 AT3G06370 AT1G65930 AT2G15970 AT4G30650 AT5G37770 AT5G20830 AT2G37190 AT4G10310 AT2G37640 AT1G14920 AT2G17840 AT5G04530 AT2G41240 AT5G15840…
TRUE	9719	javax.swing.JLabel[,0,0,0x0,invalid,alignmentX=0.0,alignmentY=0.0,border=,flags=8388608,maximumSize=,minimumSize=,preferredSize=,defaultIcon=,disabledIcon=,horizontalAlignment=LEADING,horizontalTextPosition=TRAILING,iconTextGap=4,labelFor=,text=response to endogenous stimulus,verticalAlignment=CENTER,verticalTextPosition=CENTER]	9.1582e-15	1.86e-11	195/3048 6.3%	835/22304 3.7%	AT2G47750 AT5G15960 AT4G35770 AT2G14580 AT2G33860 AT1G19050 AT3G16857 AT4G16780 AT3G61830 AT2G22240 AT4G28720 AT5G15970 AT3G16360 AT1G09530 AT3G63210 AT1G13260 AT1G52920 AT2G26740 AT4G32880 AT5G20730 AT1G06180 AT1G77690 AT3G19290 AT5G15310 AT5G52830 AT3G22060 AT2G15970 AT5G37770 AT5G50915 AT2G37640 AT1G14920 AT2G04160 AT3G45140 AT2G26300 AT4G26080 AT3G11410 AT2G26710 AT2G32690 AT5G59780 AT2G39800…
TRUE	10033	javax.swing.JLabel[,0,0,0x0,invalid,alignmentX=0.0,alignmentY=0.0,border=,flags=8388608,maximumSize=,minimumSize=,preferredSize=,defaultIcon=,disabledIcon=,horizontalAlignment=LEADING,horizontalTextPosition=TRAILING,iconTextGap=4,labelFor=,text=response to organic substance,verticalAlignment=CENTER,verticalTextPosition=CENTER]	1.4174e-14	2.8786e-11	230/3048 7.5%	1037/22304 4.6%	AT2G47750 AT5G15960 AT5G51190 AT4G35770 AT2G14580 AT2G33860 AT1G19050 AT3G16857 AT4G16780 AT3G61830 AT2G22240 AT4G28720 AT1G14790 AT5G15970 AT3G16360 AT1G09530 AT1G64380 AT3G63210 AT1G13260 AT1G52920 AT2G26740 AT4G32880 AT5G20730 AT3G15390 AT1G06180 AT1G77690 AT3G19290 AT5G15310 AT5G52830 AT3G22060 AT2G15970 AT5G37770 AT5G50915 AT2G37640 AT1G14920 AT3G22200 AT2G04160 AT3G45140 AT2G26300 AT4G17230…
TRUE	6950	javax.swing.JLabel[,0,0,0x0,invalid,alignmentX=0.0,alignmentY=0.0,border=,flags=8388608,maximumSize=,minimumSize=,preferredSize=,defaultIcon=,disabledIcon=,horizontalAlignment=LEADING,horizontalTextPosition=TRAILING,iconTextGap=4,labelFor=,text=response to stress,verticalAlignment=CENTER,verticalTextPosition=CENTER]	3.6558e-13	7.4249e-10	360/3048 11.8%	1853/22304 8.3%	AT3G02870 AT1G52400 AT4G30960 AT3G05370 AT5G12030 AT5G15960 AT4G37870 AT5G62530 AT4G35770 AT2G19310 AT5G24090 AT1G02920 AT4G13810 AT5G42980 AT1G66200 AT2G22240 AT5G59080 AT2G37180 AT1G77280 AT5G46450 AT5G38850 AT5G15970 AT1G07720 AT1G15020 AT2G34930 AT3G14210 AT2G14170 AT2G26740 AT3G44480 AT3G61430 AT1G06180 AT3G19290 AT5G15310 AT5G52830 AT3G06370 AT1G49430 AT1G65930 AT3G25710 AT1G68740 AT2G15970…
TRUE	9725	javax.swing.JLabel[,0,0,0x0,invalid,alignmentX=0.0,alignmentY=0.0,border=,flags=8388608,maximumSize=,minimumSize=,preferredSize=,defaultIcon=,disabledIcon=,horizontalAlignment=LEADING,horizontalTextPosition=TRAILING,iconTextGap=4,labelFor=,text=response to hormone stimulus,verticalAlignment=CENTER,verticalTextPosition=CENTER]	5.0439e-13	1.0244e-09	177/3048 5.8%	767/22304 3.4%	AT2G47750 AT5G15960 AT4G32150 AT2G46270 AT1G16060 AT5G63160 AT2G14580 AT1G45249 AT3G26790 AT2G33860 AT1G19050 AT3G16857 AT4G16780 AT4G15910 AT2G34340 AT4G05100 AT3G61830 AT2G33380 AT2G22240 AT2G45900 AT4G28720 AT1G32640 AT2G44840 AT1G10210 AT5G62920 AT1G56010 AT5G15970 AT3G16360 AT1G09530 AT5G07700 AT1G56150 AT3G63210 AT1G13260 AT1G52920 AT2G26740 AT4G32880 AT1G77690 AT1G06180 AT5G20730 AT3G19290…
TRUE	9737	javax.swing.JLabel[,0,0,0x0,invalid,alignmentX=0.0,alignmentY=0.0,border=,flags=8388608,maximumSize=,minimumSize=,preferredSize=,defaultIcon=,disabledIcon=,horizontalAlignment=LEADING,horizontalTextPosition=TRAILING,iconTextGap=4,labelFor=,text=response to abscisic acid stimulus,verticalAlignment=CENTER,verticalTextPosition=CENTER]	8.5679e-12	1.7401e-08	80/3048 2.6%	272/22304 1.2%	AT5G59320 AT5G59220 AT3G55530 AT5G15960 AT2G46270 AT4G32150 AT1G16060 AT1G76930 AT1G45249 AT5G45820 AT5G52310 AT5G62470 AT2G38750 AT5G67580 AT3G01090 AT4G15910 AT4G05100 AT3G56860 AT2G33380 AT1G32640 AT3G20470 AT5G01560 AT1G54100 AT5G15970 AT1G75750 AT3G51920 AT1G29395 AT1G55020 AT1G15080 AT3G63210 AT3G21780 AT1G52920 AT5G57050 AT1G12480 AT3G19290 AT3G47600 AT1G80710 AT1G22640 AT3G22060 AT2G22430…
TRUE	6970	javax.swing.JLabel[,0,0,0x0,invalid,alignmentX=0.0,alignmentY=0.0,border=,flags=8388608,maximumSize=,minimumSize=,preferredSize=,defaultIcon=,disabledIcon=,horizontalAlignment=LEADING,horizontalTextPosition=TRAILING,iconTextGap=4,labelFor=,text=response to osmotic stress,verticalAlignment=CENTER,verticalTextPosition=CENTER]	6.0321e-10	1.2251e-06	98/3048 3.2%	388/22304 1.7%	AT1G52400 AT4G30960 AT5G12030 AT5G15960 AT4G32150 AT1G16060 AT5G62530 AT2G40950 AT1G45249 AT5G24090 AT1G02920 AT1G66200 AT4G05100 AT5G19660 AT2G33380 AT2G37180 AT5G15970 AT1G15020 AT5G04590 AT1G06180 AT3G47600 AT3G19290 AT5G15310 AT3G06370 AT1G65930 AT4G30650 AT5G20830 AT4G23600 AT4G10310 AT2G17840 AT1G14920 AT3G15950 AT3G61890 AT1G04220 AT4G02520 AT2G17820 AT2G39800 AT4G01060 AT5G50720 AT1G74520…
TRUE	16137	javax.swing.JLabel[,0,0,0x0,invalid,alignmentX=0.0,alignmentY=0.0,border=,flags=8388608,maximumSize=,minimumSize=,preferredSize=,defaultIcon=,disabledIcon=,horizontalAlignment=LEADING,horizontalTextPosition=TRAILING,iconTextGap=4,labelFor=,text=glycoside metabolic process,verticalAlignment=CENTER,verticalTextPosition=CENTER]	1.3777e-08	2.7981e-05	33/3048 1.0%	87/22304 0.3%	AT5G25980 AT5G20280 AT1G54040 AT5G14200 AT1G04920 AT1G78090 AT5G20830 AT2G22190 AT1G62540 AT4G02280 AT4G13770 AT1G35580 AT1G16410 AT5G23010 AT3G16400 AT2G18700 AT1G65860 AT4G17770 AT4G12030 AT1G62570 AT5G10100 AT4G13430 AT3G52340 AT3G14210 AT1G18590 AT5G40390 AT2G25450 AT1G16400 AT1G67140 AT1G24100 AT1G74090 AT5G23020 AT5G26000
TRUE	9651	javax.swing.JLabel[,0,0,0x0,invalid,alignmentX=0.0,alignmentY=0.0,border=,flags=8388608,maximumSize=,minimumSize=,preferredSize=,defaultIcon=,disabledIcon=,horizontalAlignment=LEADING,horizontalTextPosition=TRAILING,iconTextGap=4,labelFor=,text=response to salt stress,verticalAlignment=CENTER,verticalTextPosition=CENTER]	2.3629e-08	4.7991e-05	88/3048 2.8%	360/22304 1.6%	AT1G52400 AT3G55530 AT4G30960 AT1G62380 AT5G14200 AT4G32150 AT1G16060 AT5G40770 AT5G62530 AT3G56240 AT2G40950 AT1G45249 AT3G09350 AT5G24090 AT5G52310 AT5G62470 AT1G02920 AT2G38750 AT5G67580 AT5G19660 AT1G66200 AT4G05100 AT2G33380 AT2G16720 AT2G04240 AT1G54100 AT5G38940 AT5G08590 AT2G37630 AT5G56030 AT1G15020 AT3G51920 AT3G21780 AT1G72370 AT3G16470 AT3G18030 AT4G23670 AT5G24770 AT1G56650 AT5G04590…
TRUE	51707	javax.swing.JLabel[,0,0,0x0,invalid,alignmentX=0.0,alignmentY=0.0,border=,flags=8388608,maximumSize=,minimumSize=,preferredSize=,defaultIcon=,disabledIcon=,horizontalAlignment=LEADING,horizontalTextPosition=TRAILING,iconTextGap=4,labelFor=,text=response to other organism,verticalAlignment=CENTER,verticalTextPosition=CENTER]	2.7757e-08	5.6374e-05	118/3048 3.8%	528/22304 2.3%	AT1G52400 AT2G40460 AT1G54040 AT4G37870 AT2G26330 AT1G02920 AT5G42980 AT3G16400 AT2G22240 AT2G33380 AT2G21050 AT1G14790 AT5G12170 AT2G34930 AT4G31550 AT1G56510 AT3G14210 AT1G19570 AT3G44480 AT5G12860 AT5G52830 AT1G65930 AT1G49430 AT3G46530 AT2G01830 AT4G30650 AT1G12210 AT1G67865 AT1G05460 AT3G45140 AT3G49110 AT2G29630 AT4G02520 AT2G06050 AT5G57490 AT2G31870 AT5G08280 AT2G40000 AT1G01580 AT1G73680…
TRUE	9409	javax.swing.JLabel[,0,0,0x0,invalid,alignmentX=0.0,alignmentY=0.0,border=,flags=8388608,maximumSize=,minimumSize=,preferredSize=,defaultIcon=,disabledIcon=,horizontalAlignment=LEADING,horizontalTextPosition=TRAILING,iconTextGap=4,labelFor=,text=response to cold,verticalAlignment=CENTER,verticalTextPosition=CENTER]	3.2447e-08	6.5899e-05	65/3048 2.1%	241/22304 1.0%	AT3G02870 AT5G63770 AT5G15960 AT4G13850 AT4G36020 AT1G01120 AT5G24090 AT5G65050 AT5G52310 AT2G38750 AT2G45660 AT2G33380 AT4G38680 AT4G02380 AT5G20250 AT5G10030 AT2G40970 AT5G15970 AT3G22370 AT1G07720 AT1G29395 AT1G29390 AT3G14210 AT4G09650 AT3G16470 AT5G04590 AT2G38760 AT5G58070 AT3G25770 AT1G35720 AT2G15970 AT4G30650 AT5G37770 AT5G20830 AT2G37190 AT4G35790 AT1G27320 AT1G55920 AT2G42530 AT2G17840…
TRUE	34637	javax.swing.JLabel[,0,0,0x0,invalid,alignmentX=0.0,alignmentY=0.0,border=,flags=8388608,maximumSize=,minimumSize=,preferredSize=,defaultIcon=,disabledIcon=,horizontalAlignment=LEADING,horizontalTextPosition=TRAILING,iconTextGap=4,labelFor=,text=cellular carbohydrate biosynthetic process,verticalAlignment=CENTER,verticalTextPosition=CENTER]	4.4659e-08	9.0702e-05	51/3048 1.6%	173/22304 0.7%	AT3G02870 AT4G23990 AT1G27440 AT5G14200 AT1G78090 AT4G37870 AT2G22190 AT1G62540 AT4G02280 AT1G27600 AT5G23010 AT5G10170 AT2G18700 AT2G22240 AT1G55850 AT1G65860 AT2G31960 AT2G35100 AT4G12030 AT1G62570 AT5G10100 AT4G13430 AT5G33290 AT1G18590 AT2G25450 AT5G40390 AT1G71990 AT1G16400 AT1G03310 AT1G12780 AT2G21590 AT1G74090 AT2G03220 AT5G03650 AT5G54690 AT5G44030 AT3G14570 AT5G20830 AT4G13770 AT1G16410…
TRUE	9607	javax.swing.JLabel[,0,0,0x0,invalid,alignmentX=0.0,alignmentY=0.0,border=,flags=8388608,maximumSize=,minimumSize=,preferredSize=,defaultIcon=,disabledIcon=,horizontalAlignment=LEADING,horizontalTextPosition=TRAILING,iconTextGap=4,labelFor=,text=response to biotic stimulus,verticalAlignment=CENTER,verticalTextPosition=CENTER]	4.7046e-08	9.5551e-05	121/3048 3.9%	550/22304 2.4%	AT1G52400 AT2G40460 AT1G54040 AT4G37870 AT2G22300 AT2G26330 AT1G02920 AT5G42980 AT3G16400 AT2G22240 AT2G33380 AT2G21050 AT1G14790 AT5G12170 AT2G34930 AT4G31550 AT1G56510 AT3G14210 AT1G19570 AT3G44480 AT5G12860 AT5G52830 AT1G24020 AT1G65930 AT1G49430 AT3G46530 AT2G01830 AT4G30650 AT1G12210 AT1G67865 AT1G05460 AT3G45140 AT3G49110 AT2G29630 AT4G02520 AT2G06050 AT5G57490 AT2G31870 AT5G08280 AT2G40000…
TRUE	16138	javax.swing.JLabel[,0,0,0x0,invalid,alignmentX=0.0,alignmentY=0.0,border=,flags=8388608,maximumSize=,minimumSize=,preferredSize=,defaultIcon=,disabledIcon=,horizontalAlignment=LEADING,horizontalTextPosition=TRAILING,iconTextGap=4,labelFor=,text=glycoside biosynthetic process,verticalAlignment=CENTER,verticalTextPosition=CENTER]	4.0257e-07	0.00081762	24/3048 0.7%	60/22304 0.2%	AT1G78090 AT5G14200 AT4G17770 AT5G20830 AT4G12030 AT1G62570 AT4G13430 AT1G62540 AT2G22190 AT5G10100 AT4G02280 AT4G13770 AT1G16410 AT3G52340 AT1G18590 AT5G40390 AT5G23010 AT2G25450 AT1G16400 AT2G18700 AT1G24100 AT1G74090 AT1G65860 AT5G23020
TRUE	19757	javax.swing.JLabel[,0,0,0x0,invalid,alignmentX=0.0,alignmentY=0.0,border=,flags=8388608,maximumSize=,minimumSize=,preferredSize=,defaultIcon=,disabledIcon=,horizontalAlignment=LEADING,horizontalTextPosition=TRAILING,iconTextGap=4,labelFor=,text=glycosinolate metabolic process,verticalAlignment=CENTER,verticalTextPosition=CENTER]	4.9202e-07	0.00099929	20/3048 0.6%	45/22304 0.2%	AT5G25980 AT1G54040 AT5G14200 AT4G12030 AT1G62570 AT4G13430 AT1G62540 AT4G13770 AT1G16410 AT3G14210 AT1G18590 AT5G23010 AT2G25450 AT1G16400 AT3G16400 AT1G24100 AT1G65860 AT1G74090 AT5G23020 AT5G26000
TRUE	19760	javax.swing.JLabel[,0,0,0x0,invalid,alignmentX=0.0,alignmentY=0.0,border=,flags=8388608,maximumSize=,minimumSize=,preferredSize=,defaultIcon=,disabledIcon=,horizontalAlignment=LEADING,horizontalTextPosition=TRAILING,iconTextGap=4,labelFor=,text=glucosinolate metabolic process,verticalAlignment=CENTER,verticalTextPosition=CENTER]	4.9202e-07	0.00099929	20/3048 0.6%	45/22304 0.2%	AT5G25980 AT1G54040 AT5G14200 AT4G12030 AT1G62570 AT4G13430 AT1G62540 AT4G13770 AT1G16410 AT3G14210 AT1G18590 AT5G23010 AT2G25450 AT1G16400 AT3G16400 AT1G24100 AT1G65860 AT1G74090 AT5G23020 AT5G26000
TRUE	16143	javax.swing.JLabel[,0,0,0x0,invalid,alignmentX=0.0,alignmentY=0.0,border=,flags=8388608,maximumSize=,minimumSize=,preferredSize=,defaultIcon=,disabledIcon=,horizontalAlignment=LEADING,horizontalTextPosition=TRAILING,iconTextGap=4,labelFor=,text=S-glycoside metabolic process,verticalAlignment=CENTER,verticalTextPosition=CENTER]	4.9202e-07	0.00099929	20/3048 0.6%	45/22304 0.2%	AT5G25980 AT1G54040 AT5G14200 AT4G12030 AT1G62570 AT4G13430 AT1G62540 AT4G13770 AT1G16410 AT3G14210 AT1G18590 AT5G23010 AT2G25450 AT1G16400 AT3G16400 AT1G24100 AT1G65860 AT1G74090 AT5G23020 AT5G26000
TRUE	16051	javax.swing.JLabel[,0,0,0x0,invalid,alignmentX=0.0,alignmentY=0.0,border=,flags=8388608,maximumSize=,minimumSize=,preferredSize=,defaultIcon=,disabledIcon=,horizontalAlignment=LEADING,horizontalTextPosition=TRAILING,iconTextGap=4,labelFor=,text=carbohydrate biosynthetic process,verticalAlignment=CENTER,verticalTextPosition=CENTER]	1.2191e-06	0.0024761	58/3048 1.9%	227/22304 1.0%	AT3G02870 AT1G27440 AT4G23990 AT5G14200 AT1G78090 AT4G37870 AT2G22190 AT1G62540 AT4G02280 AT1G27600 AT5G23010 AT5G10170 AT3G05120 AT2G18700 AT1G55850 AT2G22240 AT1G65860 AT2G31960 AT2G35100 AT4G12030 AT1G62570 AT5G10100 AT4G13430 AT5G33290 AT3G62660 AT1G18590 AT5G40390 AT2G25450 AT1G71990 AT1G16400 AT1G03310 AT1G12780 AT2G21590 AT1G74090 AT2G03220 AT5G03650 AT5G54690 AT3G58790 AT5G44030 AT3G14570…
TRUE	6790	javax.swing.JLabel[,0,0,0x0,invalid,alignmentX=0.0,alignmentY=0.0,border=,flags=8388608,maximumSize=,minimumSize=,preferredSize=,defaultIcon=,disabledIcon=,horizontalAlignment=LEADING,horizontalTextPosition=TRAILING,iconTextGap=4,labelFor=,text=sulfur metabolic process,verticalAlignment=CENTER,verticalTextPosition=CENTER]	1.3941e-06	0.0028314	46/3048 1.5%	166/22304 0.7%	AT3G02870 AT5G25980 AT1G54040 AT1G62380 AT5G08415 AT5G14200 AT4G33030 AT5G64000 AT4G11280 AT4G39940 AT5G08410 AT3G43800 AT1G62540 AT4G13770 AT1G16410 AT1G64660 AT5G23010 AT1G14810 AT2G29630 AT5G57590 AT3G16400 AT3G03630 AT5G28030 AT1G65860 AT3G04940 AT2G22810 AT4G12030 AT1G62570 AT4G13430 AT3G14210 AT1G18590 AT2G25450 AT5G43780 AT1G02880 AT4G29210 AT1G16400 AT5G04590 AT5G28020 AT2G30770 AT1G24100…
TRUE	9266	javax.swing.JLabel[,0,0,0x0,invalid,alignmentX=0.0,alignmentY=0.0,border=,flags=8388608,maximumSize=,minimumSize=,preferredSize=,defaultIcon=,disabledIcon=,horizontalAlignment=LEADING,horizontalTextPosition=TRAILING,iconTextGap=4,labelFor=,text=response to temperature stimulus,verticalAlignment=CENTER,verticalTextPosition=CENTER]	1.4148e-06	0.0028735	82/3048 2.6%	359/22304 1.6%	AT3G02870 AT5G63770 AT2G18950 AT5G12030 AT5G15960 AT4G13850 AT4G36020 AT2G19310 AT1G01120 AT1G14980 AT5G67180 AT5G24090 AT3G09350 AT5G65050 AT5G52310 AT2G38750 AT2G45660 AT2G33380 AT2G22240 AT4G38680 AT4G02380 AT5G20250 AT5G10030 AT1G16030 AT2G40970 AT5G15970 AT1G07720 AT3G22370 AT5G56030 AT1G29395 AT3G14210 AT1G29390 AT4G09650 AT3G16470 AT5G57050 AT4G21870 AT5G04590 AT2G38760 AT5G58070 AT3G25770…
TRUE	19758	javax.swing.JLabel[,0,0,0x0,invalid,alignmentX=0.0,alignmentY=0.0,border=,flags=8388608,maximumSize=,minimumSize=,preferredSize=,defaultIcon=,disabledIcon=,horizontalAlignment=LEADING,horizontalTextPosition=TRAILING,iconTextGap=4,labelFor=,text=glycosinolate biosynthetic process,verticalAlignment=CENTER,verticalTextPosition=CENTER]	2.1231e-06	0.004312	15/3048 0.4%	30/22304 0.1%	AT5G14200 AT4G12030 AT1G62570 AT4G13430 AT1G62540 AT4G13770 AT1G16410 AT1G18590 AT5G23010 AT2G25450 AT1G16400 AT1G24100 AT1G65860 AT1G74090 AT5G23020
TRUE	19761	javax.swing.JLabel[,0,0,0x0,invalid,alignmentX=0.0,alignmentY=0.0,border=,flags=8388608,maximumSize=,minimumSize=,preferredSize=,defaultIcon=,disabledIcon=,horizontalAlignment=LEADING,horizontalTextPosition=TRAILING,iconTextGap=4,labelFor=,text=glucosinolate biosynthetic process,verticalAlignment=CENTER,verticalTextPosition=CENTER]	2.1231e-06	0.004312	15/3048 0.4%	30/22304 0.1%	AT5G14200 AT4G12030 AT1G62570 AT4G13430 AT1G62540 AT4G13770 AT1G16410 AT1G18590 AT5G23010 AT2G25450 AT1G16400 AT1G24100 AT1G65860 AT1G74090 AT5G23020
TRUE	16144	javax.swing.JLabel[,0,0,0x0,invalid,alignmentX=0.0,alignmentY=0.0,border=,flags=8388608,maximumSize=,minimumSize=,preferredSize=,defaultIcon=,disabledIcon=,horizontalAlignment=LEADING,horizontalTextPosition=TRAILING,iconTextGap=4,labelFor=,text=S-glycoside biosynthetic process,verticalAlignment=CENTER,verticalTextPosition=CENTER]	2.1231e-06	0.004312	15/3048 0.4%	30/22304 0.1%	AT5G14200 AT4G12030 AT1G62570 AT4G13430 AT1G62540 AT4G13770 AT1G16410 AT1G18590 AT5G23010 AT2G25450 AT1G16400 AT1G24100 AT1G65860 AT1G74090 AT5G23020
TRUE	51704	javax.swing.JLabel[,0,0,0x0,invalid,alignmentX=0.0,alignmentY=0.0,border=,flags=8388608,maximumSize=,minimumSize=,preferredSize=,defaultIcon=,disabledIcon=,horizontalAlignment=LEADING,horizontalTextPosition=TRAILING,iconTextGap=4,labelFor=,text=multi-organism process,verticalAlignment=CENTER,verticalTextPosition=CENTER]	1.0677e-05	0.021686	135/3048 4.4%	694/22304 3.1%	AT1G52400 AT2G40460 AT1G54040 AT4G37870 AT2G26330 AT1G61490 AT1G02920 AT5G42980 AT3G16400 AT2G22240 AT2G33380 AT2G21050 AT1G14790 AT5G12170 AT5G38110 AT4G05450 AT2G34930 AT4G31550 AT1G56510 AT3G14210 AT1G19570 AT3G44480 AT5G12860 AT1G11330 AT5G52830 AT1G49430 AT1G65930 AT3G46530 AT2G01830 AT4G30650 AT1G12210 AT3G04690 AT1G67865 AT3G22200 AT1G05460 AT3G45140 AT3G49110 AT2G29630 AT4G02520 AT2G19130…
TRUE	9753	javax.swing.JLabel[,0,0,0x0,invalid,alignmentX=0.0,alignmentY=0.0,border=,flags=8388608,maximumSize=,minimumSize=,preferredSize=,defaultIcon=,disabledIcon=,horizontalAlignment=LEADING,horizontalTextPosition=TRAILING,iconTextGap=4,labelFor=,text=response to jasmonic acid stimulus,verticalAlignment=CENTER,verticalTextPosition=CENTER]	1.2663e-05	0.025718	40/3048 1.3%	148/22304 0.6%	AT5G55120 AT1G73080 AT1G54040 AT4G11280 AT4G23600 AT1G76930 AT4G35770 AT1G14920 AT5G61420 AT2G14580 AT3G45140 AT4G34990 AT5G67580 AT4G05100 AT1G32640 AT5G59780 AT2G37630 AT2G39940 AT4G12030 AT5G07010 AT3G15210 AT4G01060 AT1G19180 AT1G55020 AT5G07700 AT2G46370 AT1G19570 AT3G16470 AT5G24770 AT1G18710 AT1G66350 AT1G56650 AT1G06180 AT5G42650 AT3G47600 AT5G15310 AT1G74430 AT1G70700 AT5G40440 AT4G22880
TRUE	44272	javax.swing.JLabel[,0,0,0x0,invalid,alignmentX=0.0,alignmentY=0.0,border=,flags=8388608,maximumSize=,minimumSize=,preferredSize=,defaultIcon=,disabledIcon=,horizontalAlignment=LEADING,horizontalTextPosition=TRAILING,iconTextGap=4,labelFor=,text=sulfur compound biosynthetic process,verticalAlignment=CENTER,verticalTextPosition=CENTER]	1.7974e-05	0.036506	27/3048 0.8%	86/22304 0.3%	AT5G14200 AT5G08415 AT4G33030 AT1G62540 AT5G08410 AT4G13770 AT1G16410 AT5G23010 AT1G14810 AT2G29630 AT5G57590 AT3G03630 AT5G28030 AT1G65860 AT3G04940 AT4G12030 AT1G62570 AT4G13430 AT1G18590 AT2G25450 AT1G16400 AT5G28020 AT2G30770 AT1G24100 AT1G74090 AT5G23020 AT5G01220
